# Supplementary material for: District-Level Risk Factors for COVID-19 Incidence and Mortality in Nepal
Source: Int J Environ Res Public Health. 2022 Feb 24;19(5):2659. doi: 10.3390/ijerph19052659 (PMC8910479; doi:10.3390/ijerph19052659)
Supplement: Supplementary file 1 [file ijerph-19-02659-s001.zip]

Archive with 1 entries (1 files):
- ijerph-1554155-supplementary.pdf
